# Supplementary material for: A Side-by-Side Comparison of Wildtype and Variant Melanocortin 1 Receptor Signaling with Emphasis on Protection against Oxidative Damage to DNA
Source: Int J Mol Sci. 2023 Sep 21;24(18):14381. doi: 10.3390/ijms241814381 (PMC10532403; doi:10.3390/ijms241814381)
Supplement: Supplementary file 1 [file ijms-24-14381-s001.zip]

Archive with 1 entries (1 files):
- ijms-2551972-supplementary.pdf
